# Supplementary material for: CRISPR arrays as high-resolution markers to track microbial transmission during influenza infection
Source: Microbiome. 2023 Jun 17;11:136. doi: 10.1186/s40168-023-01568-0 (PMC10276449; doi:10.1186/s40168-023-01568-0)
Supplement: Supplementary file 3 — Additional file 2: Table S1. Sample metadata. [file 40168_2023_1568_MOESM2_ESM.xlsx]

## Sheet: Table S1 
Table S1. Sample metadata
Infection Household Category	Household	Subject ID	Gender	Age range	Sample ID	Sample collection (M/Y)	Influenza positive H3N2 (Y or n)
High	261	261.1	F	6-10	261.1	2016-10-01	Y
					261.1.TR2	2016-11-01	Y
					261.1.TR3	2016-11-01	Y
					261.1.TR4	2016-11-01	n
		261.2	F	0-5	261.2.TR1	2016-10-01	n
					261.2.TR2	2016-11-01	n
					261.2.TR3	2016-11-01	Y
					261.2.TR4	2016-11-01	Y
		261.3	M	11-15	261.3.TR1	2016-10-01	n
					261.3.TR2	2016-11-01	n
					261.3.TR3	2016-11-01	Y
					261.3.TR4	2016-11-01	Y
		261.4	F	36-40	261.4.TR1	2016-10-01	n
					261.4.TR2	2016-11-01	n
					261.4.TR3	2016-11-01	Y
					261.4.TR4	2016-11-01	n
		261.5	M	16-20	261.5.TR1	2016-10-01	n
					261.5.TR2	2016-11-01	n
					261.5.TR3	2016-11-01	n
					261.5.TR4	2016-11-01	Y
High	271	271.1	M	6-10	271.1	2016-11-01	Y
					271.1.TR2	2016-11-01	Y
					271.1.TR3	2016-11-01	Y
					271.1.TR4	2016-11-01	n
		271.2	F	11-15	271.2.TR1	2016-11-01	Y
					271.2.TR2	2016-11-01	n
					271.2.TR3	2016-11-01	n
					271.2.TR4	2016-11-01	n
		271.3	F	6-10	271.3.TR1	2016-11-01	n
					271.3.TR2	2016-11-01	Y
					271.3.TR3	2016-11-01	n
					271.3.TR4	2016-11-01	Y
		271.4	F	0-5	271.4.TR1	2016-11-01	n
					271.4.TR2	2016-11-01	Y
					271.4.TR3	2016-11-01	Y
					271.4.TR4	2016-11-01	Y
		271.5	F	26-30	271.5.TR1	2016-11-01	n
					271.5.TR2	2016-11-01	n
					271.5.TR3	2016-11-01	n
					271.5.TR4	2016-11-01	Y
High	279	279.1	M	0-5	279.1	2016-11-01	Y
					279.1.TR6	2016-11-01	Y
					279.1.TR3	2016-11-01	Y
					279.1.TR4	2016-11-01	Y
		279.2	F	11-15	279.2	2016-11-01	Y
					279.2.TR1	2016-11-01	n
					279.2.TR2	2016-11-01	n
					279.2.TR3	2016-11-01	n
					279.2.TR4	2016-11-01	n
		279.3	F	6-10	279.3.TR1	2016-11-01	n
					279.3.TR2	2016-11-01	Y
					279.3.TR3	2016-11-01	Y
					279.3.TR4	2016-11-01	Y
		279.4	M	31-35	279.4.TR1	2016-11-01	n
					279.4.TR2	2016-11-01	Y
					279.4.TR3	2016-11-01	n
					279.4.TR4	2016-11-01	n
		279.5	F	31-35	279.5.TR1	2016-11-01	n
					279.5.TR2	2016-11-01	Y
					279.5.TR3	2016-11-01	n
					279.5.TR4	2016-11-01	n
High	319	319.1	M	6-10	319.1	2016-11-01	Y
					319.1.TR2	2016-11-01	n
					319.1.TR3	2016-11-01	n
					319.1.TR4	2016-11-01	n
		319.2	F	11-15	319.2.TR1	2016-11-01	n
					319.2.TR2	2016-11-01	Y
					319.2.TR3	2016-11-01	Y
					319.2.TR4	2016-11-01	n
		319.3	F	6-10	319.3.TR1	2016-11-01	n
					319.3.TR2	2016-11-01	Y
					319.3.TR3	2016-11-01	Y
					319.3.TR4	2016-11-01	n
		319.4	F	0-5	319.4	2016-11-01	Y
					319.4.TR1	2016-11-01	Y
					319.4.TR2	2016-11-01	Y
					319.4.TR3	2016-11-01	Y
					319.4.TR4	2016-11-01	Y
		319.5	M	0-5	319.5.TR1	2016-11-01	Y
					319.5.TR2	2016-11-01	Y
					319.5.TR3	2016-11-01	Y
					319.5.TR4	2016-11-01	Y
		319.6	F	26-30	319.6.TR1	2016-11-01	n
					319.6.TR2	2016-11-01	n
					319.6.TR3	2016-11-01	n
					319.6.TR4	2016-11-01	n
		319.7	F	21-25	319.7.TR1	2016-11-01	n
					319.7.TR2	2016-11-01	n
					319.7.TR3	2016-11-01	n
					319.7.TR4	2016-11-01	n
		319.8	F	0-5	319.8.TR1	2016-11-01	n
					319.8.TR2	2016-11-01	Y
					319.8.TR3	2016-11-01	Y
					319.8.TR4	2016-11-01	Y
Low	277	277.1	M	11-15	277.1.TR1	2016-11-01	Y
					277.1.TR2	2016-11-01	Y
					277.1.TR3	2016-11-01	Y
					277.1.TR4	2016-11-01	Y
		277.2	F	6-10	277.2.TR1	2016-11-01	n
					277.2.TR2	2016-11-01	n
					277.2.TR3	2016-11-01	n
					277.2.TR4	2016-11-01	n
		277.3	F	46-50	277.3.TR1	2016-11-01	n
					277.3.TR2	2016-11-01	Y
					277.3.TR3	2016-11-01	n
					277.3.TR4	2016-11-01	n
		277.4	F	36-40	277.4.TR1	2016-11-01	n
					277.4.TR2	2016-11-01	n
					277.4.TR3	2016-11-01	n
					277.4.TR4	2016-11-01	n
Low	321	321.1	F	6-10	321.1.TR1	2016-11-01	Y
					321.1.TR2	2016-11-01	n
					321.1.TR3	2016-11-01	Y
					321.1.TR4	2016-11-01	n
		321.2	F	11-15	321.2.TR1	2016-11-01	n
					321.2.TR2	2016-11-01	n
					321.2.TR3	2016-11-01	n
					321.2.TR4	2016-11-01	n
		321.3	M	0-5	321.3.TR1	2016-11-01	n
					321.3.TR2	2016-11-01	n
					321.3.TR3	2016-11-01	Y
					321.3.TR4	2016-11-01	Y
		321.4	F	41-45	321.4.TR1	2016-11-01	n
					321.4.TR2	2016-11-01	n
					321.4.TR3	2016-11-01	n
					321.4.TR4	2016-11-01	n
Low	293	293.1	F	6-10	293.1	2016-11-01	Y
					293.1.TR2	2016-11-01	n
					293.1.TR3	2016-11-01	n
					293.1.TR4	2016-11-01	n
					293.1.TR5	2016-11-01	n
		293.2	F	6-10	293.2.TR1	2016-11-01	Y
					293.2.TR2	2016-11-01	n
					293.2.TR3	2016-11-01	n
					293.2.TR4	2016-11-01	n
		293.3	M	11-15	293.3.TR1	2016-11-01	n
					293.3.TR2	2016-11-01	n
					293.3.TR3	2016-11-01	n
		293.4	F	16-20	293.4.TR1	2016-11-01	n
					293.4.TR2	2016-11-01	Y
					293.4.TR3	2016-11-01	n
					293.4.TR4	2016-11-01	n
		293.5	F	71-75	293.5.TR1	2016-11-01	n
					293.5.TR2	2016-11-01	n
					293.5.TR3	2016-11-01	n
					293.5.TR4	2016-11-01	n
					293.5.TR5	2016-11-01	n
		293.6	F	46-50	293.6.TR1	2016-11-01	n
					293.6.TR2	2016-11-01	n
					293.6.TR3	2016-11-01	n
					293.6.TR4	2016-11-01	n
					293.6.TR5	2016-11-01	n
		293.7	M	31-35	293.7.TR1	2016-11-01	n
					293.7.TR2	2016-11-01	n
					293.7.TR3	2016-11-01	n
					293.7.TR4	2016-11-01	n
		293.8	F	0-5	293.8.TR1	2016-11-01	n
					293.8.TR2	2016-11-01	n
					293.8.TR3	2016-11-01	n
					293.8.TR4	2016-11-01	n
					293.8.TR5	2016-11-01	n
Low	295	295.1	M	0-5	295.1.TR1	2016-11-01	Y
					295.1.TR2	2016-11-01	Y
					295.1.TR3	2016-11-01	n
					295.1.TR4	2016-11-01	n
		295.2	F	0-5	295.2.TR1	2016-11-01	Y
					295.2.TR2	2016-11-01	Y
					295.2.TR3	2016-11-01	Y
					295.2.TR4	2016-11-01	n
		295.3	F	16-20	295.3.TR1	2016-11-01	Y
					295.3.TR2	2016-11-01	n
					295.3.TR3	2016-11-01	n
					295.3.TR4	2016-11-01	n
		295.4	F	41-45	295.4.TR1	2016-11-01	n
					295.4.TR2	2016-11-01	n
					295.4.TR3	2016-11-01	n
					295.4.TR4	2016-11-01	n
		295.5	F	16-20	295.5.TR1	2016-11-01	n
					295.5.TR2	2016-11-01	n
					295.5.TR3	2016-11-01	n
					295.5.TR4	2016-11-01	n
		295.6	F	26-30	295.6.TR1	2016-11-01	n
					295.6.TR2	2016-11-01	n
					295.6.TR3	2016-11-01	n
					295.6.TR4	2016-11-01	n
		295.7	M	41-45	295.7.TR1	2016-11-01	n
					295.7.TR2	2016-11-01	n
					295.7.TR3	2016-11-01	n
					295.7.TR4	2016-11-01	n
		295.8	F	81-85	295.8.TR1	2016-11-01	n
					295.8.TR2	2016-11-01	n
					295.8.TR3	2016-11-01	n
					295.8.TR4	2016-11-01	n
Control	259	259.1	M	6-10	259.1.TR2	2016-10-01	n
					259.1.TR3	2016-11-01	n
					259.1.TR4	2016-11-01	n
					259.1.TR5	2016-11-01	n
		259.2	F	11-15	259.2.TR2	2016-10-01	n
					259.2.TR3	2016-11-01	n
					259.2.TR4	2016-11-01	n
					259.2.TR5	2016-11-01	n
		259.3	F	61-65	259.3.TR2	2016-10-01	n
					259.3.TR3	2016-11-01	n
					259.3.TR4	2016-11-01	n
					259.3.TR5	2016-11-01	n
		259.4	F	41-45	259.4.TR2	2016-10-01	n
					259.4.TR3	2016-11-01	n
					259.4.TR4	2016-11-01	n
					259.4.TR5	2016-11-01	n
Control	336	336.1	F	6-10	336.1.TR1	2016-12-01	n
					336.1.TR2	2016-12-01	n
					336.1.TR3	2016-12-01	n
					336.1.TR4	2016-12-01	n
		336.2	M	0-5	336.2.TR1	2016-12-01	n
					336.2.TR2	2016-12-01	n
					336.2.TR3	2016-12-01	n
					336.2.TR4	2016-12-01	n
		336.3	F	26-30	336.3.TR1	2016-12-01	n
					336.3.TR2	2016-12-01	n
					336.3.TR3	2016-12-01	n
					336.3.TR4	2016-12-01	n
